# Supplementary material for: Candidate orphan genes: Reassessing uniqueness
Source: PLoS One. 2025 Dec 31;20(12):e0338891. doi: 10.1371/journal.pone.0338891 (PMC12755737; doi:10.1371/journal.pone.0338891)
Supplement: S1 Table — This table presents the raw, untransformed data corresponding to Figure 3, showing the number of sequenced genomes available in NCBI for each microorganism alongside the predicted number of orphan genes in 2023 and 2025. (XLSX) [file pone.0338891.s001.xlsx]

## Sheet: Sheet1
Microorganism	No. of sequenced genomes in NCBI	Orphan genes predicted in 2023	Orphan genes predicted in 2025
S. enterica	552307	54	2
E. coli	283558	30	1
K. pneumoniae	72191	43	4
P. aeruginosa	31920	29	0
E. faecalis	9230	47	1
M. tuberculosis	7818	90	31
H. pylori	5998	13	6
L. pneumophila	5756	32	25
B. subtilis	1086	38	3
C. trachomatis	367	9	6
