# Supplementary material for: Candidate orphan genes: Reassessing uniqueness
Source: PLoS One. 2025 Dec 31;20(12):e0338891. doi: 10.1371/journal.pone.0338891 (PMC12755737; doi:10.1371/journal.pone.0338891)
Supplement: S4 Table — This table lists 10 orphan proteins analyzed from each AlphaFold structural prediction confidence category (high, low, or no reliable structure). For each protein, it provides classification based on AlphaFold confidence, corresponding nucleotide sequence, 100 bp upstream of the start codon, and the SRA accession number used in analyses. (XLSX) [file pone.0338891.s006.xlsx]

## Sheet: Sheet1
High confidence sequences analysed	Nucleotide sequence corresponding to protein sequence (geneious)	100 bp upstream of start codon (geneious)	SRA accession number used
NC_000964.3_524	ATGAACGGAAGAGATAATTATTTATCACTTTTATTATTGTACGGTGTTCTTGTGGCATTAAGTTCAGTCAATTTTGGTCTAACTGTTTTCTTTTTGTTTTCATCACCTCTCCATATTATTAACAAACACGAAAAGGATTTTAATGAAAATAAAATGATTAGCGTATGTATCTCTAATTTTCAAAATGA	TACCGGAACCTCCTTTTTCTATTTATTATAGTAAGGAGTTGACATGGCATTAGTGGCATGTGTATAACTACACAATTATTTGGGATTCAGAGAGCATGTA	ERX9258798,SRX22054341
NC_003197.2_2372	ATGAAGTTTTCATCTTGTCAAATCGTCGGACAAGAGTACATTTATTACGCCAGAGAACTTGACGCATTTTTACCTTATATTGAAGTTAAGAAATAG	CCGCATAAACCGACTCAGAAAATACGGCGATCATCATTACTGCAATAGCATGTTTTTTCATTTCTCTTGTCCTCATATTCAGATGTAATCTGGAGAGGTG	SRX22037572
NZ_KB944590.1_866	ATGGACAACTTAGTAATTATGAAAAACCAACAAGCAGTAACAACTAGTTTACAAGTCGAGCAACGTTTAATAAAAATCATCGTGATGTTTTAG	GATATTGGCCTGCTAAAGAAGCTATAAAAATTTGTAATGACATCATGAATCATTGGGATTAAAGGAAAGAGCAATACAGAAACAATTTAAGGAGGAAAAA	ERX12560463, SRX26552983,ERX12560466
NC_002942.5_2238	ATGGCTAATACAAGGACATCCAGGTTTTTCTATAAGCTTGATTTTTTTGAGGGGTTACATGCCCCCTTTCGCAATAGAACGGGACTTACCAAAAACTCCAAGGTCGAGGCAAAAAATGTTTTTAATGAGGGAGCTTAG	AGAGAAAAAATGGAACCCTTGGAAGAACATATAGTGAAACCAACCTAAATTAATTTAGAGGTATTATTGGTAAATAAAAACTCGGTATTTTGGAGCCTGG	SRX26063266
NZ_CP011487.1_779	ATGCTTGATGTGGAAAACGAACAAAAAATCTCGGTGCAACTAACAAAATTCAGTTTGAAAAATATTTGTCTTGGGCAGAGACAGGATTAA	TATGCTAATCTAAAAACCATTGAACAATATAACGACTATGTTAGGGATTTGCTGATGAAATTTGATCTTGAAAAATACATGAAAGAAAAAGGAGTGCCAA	ERX12753218
NC_000962.3_4005	ATGGTCGAGATGCTGGGTGTGTGTGTAGTCGCGACGGATCTCGACGGGCATCGGATTGTGTTGCGCGACTCTGAAAAGACGCTGAAAATGAGAAACCGATAG	GTGTTTTGGGCAGTGATCAGCTGCTGCCGTGCCGTTGTGTTGTTGCTGCGGGGGCGGGTGGGGCGAAGCTGCTCGTTAGCCGTCGTCGGCCGGAGTCGCG	SRX27033720
NC_000962.3_1795	ATGACAGAAGCGTTGTGCGACAAGCTCGTTGGGGCCTGGGACCTGGTGTCCTACGTGGAGCGGGCCGCGGCTTTGGCGTTGGGATACCTGGCCTACGGCGGACGGTAG	CCGCGCAGCGGTTCTACGGCCGTGAAGCCGAGTTGGCCGGTGCTCTGCTGGCCTGGGTTTCGAAGGTAGACGCGTGGTTCAACGGCACTGAGGATCGCAA	SRX27033720
NC_000962.3_1810	ATGTACACCCGGTTTGACCTACCGTCCCAAGACGGGGCTACCGCCTTCGGGCAGATCCTCATCCTGTTACTGCGGCGCACCGCGTCAGCTCGTTGA	AGGGACTTTCGCCCCTTCCCGCCTGCTGTGTTTGGTGGCAGTATTGGTGATACCGGGGAAACCCGGTGATCTGCCCGAAGTGCTGGGCGATTGAGCGGGT	SRX27033720
NC_000962.3_2307	ATGTTGGCTAACGGACGCCGGAAGTCATCTCACCCGGTGTACACCCTAGTGCTCAGCGGGCGGACCGAACCGATCAAGCCGGCGAAAGGATGA	AACACCGAAAGCCGGTGGAGGCTGGGTCTTTACGCCGCCGGCCGAGCTTCCCAGATACGCCGGTTGCGGGCGCCCCGACCCCAAGTCGAGCGCGGCGGCG	SRX27033720
NC_000962.3_2413	ATGGAGTTCGCGCCCGGCGCCGTCGACACCATAGCGTCGGACAACATGGCTGCCCAAAATGTCCACGATACGGCTGTGAAGACCTCGAGGTGA	GACGCGGCTGGCTGCGCGGTGGCCGGCCATTGAGCACCAATATGAGAAGGCACCGGAAGGGCCTTGGTGGTTGTCGGTGCGGAGGAGCAGGACCGCCGTA	SRX27033720
Low confidence sequneces analysed
NZ_CP033092.2_3836	ATGATTACCGGGTGTGGTAATGATAAAGATAAGTTTCAGTGTGAAGCTTATCTTTACCCACACCCCCTGATTATTTTAGATTTAGAAGAACATTTCACAATTCAAGGATAA	ACAAAATGAGCGATTTTTGATAGCACCTTGCTATTGCGCGTCTAAAATACAATATACATTGTATTATACTTAAACCCATAATTATACATAGAGCAATAAA	SRX2136213, SRX3478089, SRX3478087
NC_003197.2_3814	ATGACAGTTATATGTCTTGATTATGACGGTTTGATGACAATGGAAATAAAAAAAGCTGGCCCGGGGAGACACCAGACCAGCCTGCAGGGGGAGATGAATTAG	ACAGTTGCGACAGTGGTACGCATAACTTTCATAATGTCTCCTGCACGGTTTCGGTAAATCGTTGTTTGAGTTGCTACGATGAGCAAAATAGGACAAATTG	SRX22037572
NC_007429.1_122	ATGGCAATTATTTTTGGGGAACTAAGAGTTTCCCTCTATCCTCCTTTTCTCTTTACATACATTTCACGACAGGCATACCCCAAAGCGATTCTGCACTGCGCAGACAAGAATTTTCTTGAATCCCTCCATAGCAATCAGTGCTTTCGTATCGCCAATGCAACATGTTCTACTCTGTCCTATGCAGAAATTGATCGTTAA	ATGGCCTCTTCTCTCATTTCCTTCTGTAGAGATGACGCACATACACTTCAATCTTGTGGTCAAAAATTTTAACTCTCTACGATAAGAAGGAGAGTGTACA	SRX20107094
NC_007429.1_162	ATGACTGAGCAACCTCATCGACTTTCTGAAGAGGCGCGATCGATAGCCAATGAAGCAAAAGAACGACTACTCAAGCTAAATGACAAGCCTGAGCTGTCTCGTCCTTATCTTGTAAAAGGCTTTCTAAGCAAAATATCTCGAGGGATTTCCTCTAAAGAGGCTGCGTCTAAATTTTCTACAGCTATAGTTACATCTCTACTAGGATATCTCTGGAACCACATCCTCCAGAACAAAGAACGTATCCTTTCAGCAGATGCTCGCGATTTGGAAGCACGCTCCGTGCTCTTAGATACGAAAGAAATTCTCGCCCTTTGCAAGTATTTTGCTATCAATCGTTGCACGTGGCTTTCCTCATCTAGCACTCAAGAAGAAGAAAACTTGATCTGTCAAGATATAGCT…	GTTTCTAAACCGAAAGTAGAAGCCTCTAAAGAACCTACTCCTCCATCTACTTATGATGAGCGCTTAAAAAGCTCTCCCCCTACAGAAATGGAAAATTTTT	SRX20107094
NC_007429.1_296	ATGTTAGCAAAAAAACAGGATCAAAAAAACCTATTTCTCAAGCCGCCTCTTTTAAATCTTAATTACAAAAAGACAAATCAATTCAATTTTTCAAAAAAAGAATTAAACATTAATTGTTGTAAAAAACAATATTTATTCTAA	GAATCCACTCCTCCAGACATAGCAACAATGACAGTTTTACGCACAATGAACCCAGAAAACGCTTTCGTTTATTGAAGTTTGCACATTACAAAGGGCCATC	SRX8158806
NC_002942.5_1063	ATGACAAAATTGGGGTTAGGTTCCGCCTCTTCACCGCGCATGTTGTTTGTCCGTGCAATCCAACCTCAAACCTGGATTGTCCCATGCATGCCATTTTGGCTTTCGCTTATCAGCTTCTTTAGCTCATCATTGCTTTCGATGTTTATCAGCAGTTCACTTACATTAACCATACCCATTAGCCTAGCCTTATTCCGGATGAAGCTTCCAGATTCGTGTTTACCTATCAGCAAATCCACGACGTTTACATGCGTAAACTTCAGTACATTGTCATTCGAGCTTCGCACGCCATCGTTACCAATGACGCACGTCGAATTAGGCTACTATGAACGGAATCATAGGTACTCTAATAGTCCCGTAACGAAACCAATAAATGCATTCCGTAGTTTGACTACCCGTACA…	GTCTATCTTCTGCCCGCTTCAGCATCAGTTTTCCTTGCGGTTAACCTGCCTTACTTAAAATTGCTAAGGCACTGAGTCGGGTTTACCTCGTTCCGTCTAC	SRX26063266, ERX10846573,ERX1230459
NC_002942.5_2400	ATGACTTTGCCTAAAAAATTATGGTCTTCAGCAAGTCTCGATTCCTCCGGTGCTGGGTATAAAGACATAATTTTGGTCGAGGGATACTTTCGTTTTTAA	TCATGTTGGCTGATTATATGATGTTTATTATTCACCCCTTTCAAATACCAGGAAATGATTCGGACACCGATACTTGTCAATAGTTAGCAGGAGCGATACA	SRX19634830
NC_000962.3_3523	ATGCAATGCGATGGTCAGCTCTACCATGCCAAGTCCCGCGCCGAGATGGCCACCGGTAGCCGTCACTGTTTCTATGAGCCGCCGACGCATCTGCACGGCCAGCTCTGGCAGCTGGCTTTCGGGCAATGCCTGCACATCGCAAGGTCCGCCGATCGCGGTAATTGA	CAGCGTGGCGAAGTCTTTACCGCGGCCGGTGAGCAGCTTGTGCGGATAGGTTTGGTGCCCGGTGTCGAACACCGATGTCGTGTGGCGAGGTGAACACCCG	SRX26632898
NC_000962.3_7	ATGCGGATGGCTTGGTCGACCGTGGGGGCGCACATCGGGCAGCGACCGGGCCAGGCCGCATACCAGATGCTGGAGACCCGCCGCCGTGGCAGCGTGCTGCGACTCGGCAATCCCAAGCGGGGCATCGTCAGCCGCCGCCGGTATCACACCCTGAGGGGCGCCCGACCAACCCGCCCGCCGCCGCCGATGCTCGGCTGA	AGGAATCGGGCAGCTAGGCTCGGCAGCCGGGTACGAGTGTTAGGAGTCGGGGTGACTGCACCGAACGAGCCGGGGGCGCTCAGCAAGGGCGACGGCCCGA	SRX22599618
NC_000962.3_353	ATGGTAACTACCTGCTGGAGTTGTTGGAGCGCAACTGATTTCGGCGGGTTATTGTCGGTGATTATGGAACCCCCTGGTAGCCCGTCCTGGATGAGCAGCCCACCGGACCAGCCATTGCCGAACAGCCCGCCGTTGGCGCCGTTGGCGATCAGCGGGCCCCAACAGCGCCTGGGTCGGCGCATCGGCGGTGGTCTCGGCGCTGGCACACGAGCCCGCACCCACGTTCAGGTTCTGTGCAAACTGGCCATGGAACGCCGCCGCCTGATTGTTGAGGGAGTGATGCCGCCGACCGTGTGCGGAAATCAGTGCCGCGACGGCCGCCGACACCTCGTCTTCGGCCGCCGCCAGCACGCGGGTCTTGTGGCGCTTCGGCGGGAAGTTGCTGATCCGAGATGCTGG…	GGCCTGAAGGTCAGCATCCCCGAAGAAGTGGCGTGGCGCATGGGCTGGATCGACGACGAGCAGCTGGTGCAGCGAGCCCGTGCTCTGGTCAAGTCCGGAT	SRX27033720
No result sequences analysed
NC_002942.5_2994	ATGAAAATTTGCTTGTTTATTTGTCATGATGACGAACTCGAAATCATCATTTTAATTAAACATTCAGGGTTGTCTTATATTGCCCAAAGCAATAAGGGTTTGTTAACAGAAGCCCTATGA	TATTAATCAGAAATAGTCAAGAAGTTCAAGTATAATTTTCATACAAAATTACACTTGACTAGAAACAAACTAGACATCTGGCACACATAATGAGTTATAA	SRX19634830
NC_002942.5_2965	ATGGAGCTTGCTACTACCGGCAACGAATTTATTAGTTTTGCTGTTGCGGTAGTTACATTTTTGGCTGGTTGGAAATTAAGCAGCACAAACATTAGTAGTTATTTTTTATCTTAG	TTAATTTACCATTCAAAAAGCACATATCGCTCGAAAAGAAGAATATTACGTATGATGGCGAACAAATTTTATTACATTTAATGAAAAGCTTAGAGTAGAA	SRX19634830
NC_002942.5_2567	ATGACCCAATCTCGCTTTGTAAAAGATGTGATTTCCCTGGATGAATTTAGCTGTAAATTGACTATTATTGTTAACCTCAATAGAATTGCCATCTAA	ATACCACAAGATTATAAATAAATCAATTTACTTTTTTATTAGATCCTGAACTACTTATTTTAATTAATAAATCTTGGATTGATTGTATTATTGGATAAAA	SRX19634830
NC_002942.5_2416	ATGAAGAGGAAAAGACATCTTTTATCATATCAAGAATTCAGTATTAATACTCTATCAGTCACAACAAGTATTCTTCTTGTAGCCCAGGATTTTTATAAAGTATTAAATAAAATCAATTGA	CATGTATACACAGTCGCCCTTTTTTTGTTCACAATAATTGAAAATTCATACTTACAATCAAGAGAATAAATTATCATGAAATAAAAAAATAGGAAGTAAA	SRX19634830
NC_002942.5_1984	ATGAGCCTCAATCTTAAAAACATAGAGTTATTTCTTGAAACAAATGATTTACAATGCTATCCGGGATTCATTGTCACAGGACTGGTGAATCCCAATAGCCAAATAAAAAATTGCAAAGACAGGACTTACGCCCCTACTTCAACTGTGCCAAGCGCGATAATGCATGTGCCGGCAGAAGAAGCCAATAATGACCCTCGTTCTTCATATGGCCAGCAATCAAAGTAG	ATTACTCTGCAAGAGGCTCTAAAAGGGAATACAGCTACTCCAGTTAATGATTCATCACCAACTGAAGCTTTGAAATCGGAAACCGAAAAGAAAGAAATTA	SRX19634830
NC_002942.5_1603	ATGAATTATCAATTAGAACTTGTTGCAGATCTTGTAATGCCCTTAATAAACCTTAGTTTGAATCTGGTGTGGTCATGTTTGAAGGTAACTAAAATAGTATATACCCATAGCGATAAAAAAAATGGTTTTTGCCCAGAATAA	AATCGTCTCTAAATAAATTTAATTGCTATAGACACAATAAACCATGATTTTCAAACTTCTGTTTAATGCCATAATTTAATATTTTAAGGAAAAGTTATAA	SRX26063266, ERX10846573, ERX1230459
NC_002942.5_70	ATGGACGAACTAAAAAAAAGAGCTTATTTAGCTTTAACCAATATATCCAGAAAAGTAATTTTAACACTGTTAATTGAATTAAGGAGTAATTATGAGCAGTTTGAAAAATGA	ACAAAAATCTATTGGACCCTCGATTAAATTATGCACAAACGCTGCATGTCATTCAGTGTGTTGCAAAATATTACGCAAATTCTTAATAAAAGGTCTGGAC	SRX19634830
NC_007429.1_168	ATGACCTTTTTCAGTTTATTTAATAGGCCTTTAACAGTAGATTTCTGTTCAGGAGTAATTCCTAGTTTTTCTTCTATGTTCTTGGGAGTAAGATCGTATTTGCTAGCATCAAGATTTTCTATCTTTCCAGAAGAAGCTTCCTCCTTCTTCTCTTCTATAGCACGCTTTTTTCTCGATAAAACAGCTGCTGTAGGAGGAACTGCACTAGCAGAAATCGTTTTTACCCCCTCCTCTGAACAGAGTACGTACGAACGTTCACTGGCCGTGTAA	TGGAAGCTTCTTCTGAATGGCATCGACGTATTTTCCTTGTTGAATCAAGGAATTCTGTCCTGCTTCCGAATTTTTATCTGGCATGGAGTTGTAAGCACTA	SRX8158806, SRX20107094, SRX550306
NC_000964.3_2243	ATGATCCTAACCCAAATGAAATTATTTATGCAGTCACTGAATGGGGGATATAAAATTGATTTATACAACAGAGAGTTGCAAAGGGCTTTGAATCTGCATTTTTGGTGGATTTGTAAAGTGATTTACTTAGTGAAGGAAATTAAAGAATGA	AATTTTCTGTGGGAACAAATAAATAACAGCGATTTATGGATTATTGACTTTAATTTTAAATATGGGGTTCTAGTGTCTCGATATGGCGGATATTTAGATC	SRX13227969
NC_000964.3_1946	ATGTTGTATTTGATAGGGGACCACATAGAAAGAAATACCTTGCTTAAAACAAGAGAAAAAGGAGCTAAAAAGCTCCTTTATAAGTTTAAACAACTTTTGTATAAATAG	TATTTTGCGGGCGGCACTTCTTTAAAGTGAATTTTTTATTACCAGCATTTAAAACCAAACTTTAGATTTTGTTCGTGTCAAAGAGAACTGGAGAATGTTG	ERX484654, SRX13227969
